# Supplementary material for: A cross-border seroprevalence study on HBV, HCV, HDV and HIV in remote Amazonian communities on the border between French Guiana and Suriname
Source: PLoS One. 2026 May 22;21(5):e0344187. doi: 10.1371/journal.pone.0344187 (PMC13196985; doi:10.1371/journal.pone.0344187)
Supplement: S1 File — This file contains the following tables: S1 Table. Number of participants and majority ethnicity per site and per country in the MaHeVi study. S2 Table. Serological and molecular markers of HBV, HCV, HDV, and HIV infection on dried blood spots in the MaHeVi study. Abbreviations: Ab: antibody, Ag: antigen, HBsAg: hepatitis B surface antigen, HCV: hepatitis C virus, HIV: human immunodeficiency virus, tot Ig Delta: HDV antibodies; ‡ 5/52 positive were later tested on whole blood samples and confirmed negative; † 3/17 positive were later tested on whole blood samples and confirmed negative; * 3/9 equivocal anti-HCV Ab were later tested on whole blood samples and confirmed negative. S3 Table. Hepatitis B infection profile according to serological markers in the MaHeVi study. Abbreviations: HBc-Ab: hepatitis B core antibodies, HBs Ab: hepatitis surface antibodies HBsAg: hepatitis B surface antigen, HBV: hepatitis B virus. S4 Table. Sub-group analyses for HBV-exposure determinants for men and women separately. Abbreviations: CI: confidence interval, HBV: hepatitis B virus, IQR: inter quartile range, OR: odds ratio, LI: last intercourse, RG: reference group; *Ndjukatongo, Aluku, Pamaka, Saramaka; †Wayana, Teko, Trio, Apalai; All selected known or potential risk factors with a p-value < 0.15 are presented in this table; Variables with more than 20% missing data were excluded for the multivariable models (polygamous relationship); Variables with counterintuitive OR (protective effect of piercings and toothbrush sharing) were not included in the multivariate models; ‡ Mother tongue was forced into the multivariable model at first but didn’t change the age OR values; Observations with equivocal DBS results were not included in the analyses; P-values in bold are statistically significant. S5 Table. Sub-group analyses for HBV-exposure determinants for language communities separately (Amerindian, Maroon, Others). Abbreviations: CI: confidence interval, HBV: hepatitis B virus, IQR: [file pone.0344187.s001.xlsx]

## Sheet: Supplementary Table 1
Additional Table 1: Number of participants and majority ethnicity per site and per country in the MaHeVi study
Inclusion site	Main ethnicity	N (%)
Antecume-Pata	Amerindian	59 (3.9)
Apagui	Maroon	40 (2.7)
Apatou	Maroon	294 (19.7)
Grand Santi	Maroon	490 (32.8)
Maripasoula	Mixed	310 (20.7)
Papaichton	Maroon	238 (15.9)
Talhuen	Amerindian	63 (4.2)
Total inclusions French Guiana		1494 (65.4)
Benzdorp	Mixed	140 (17.7)
Cottica	Maroon	70 (8.8)
Drietabbetje	Maroon	144 (18.2)
Gakaba	Maroon	152 (19.2)
Kawemhakan	Amerindian	44 (5.6)
Langa Tabiki	Maroon	86 (10.9)
Stoelmanseiland	Maroon	156 (19.7)
Total inclusions Suriname		792 (34.6)

## Sheet: Supplementary Table 2
Additional table 2: Serological and molecular markers of HBV, HCV, HDV and HIV infection on dried blood spots in the MaHeVi study
			Positive	Negative	Equivocal	Insufficient sample/no data	Cutoffs
Serological and molecular markers			n/N analyzed (%)			n
HBV (and HDV)	HBsAg		46/2286 (2.0)‡	2240/2286 (98.0)	-	0	Liaison: positive S/CO ≥ 1
	if positive	HBe Ag	5/46 (10.9)	-	-	0	Liaison: positive ≥ 0.11 U PEI/mL
		HBV DNA detection	20/45 (44.4)	-	-	1	Puma: positive ≥ 90 IU/mL
		tot Ig Delta	0/42 (0.0)	-	-	4	ETI-AB Delta K2: Positivity cutoff calculated according to the manufacturer’s instructions
	Anti-HBc Ab		692/2262 (30.6)	1544/2262 (68.3)	26/2262 (1.1)	24	Centaur or Alinity : modified cutoff based on values of reference negative samples
	Anti-HBs Ab		894/2214 (40.4)	1320/2214 (59.6)	0/2214 (0.0)	72	Liaison: modified cutoff based on values of reference negative samples; Alinity (last batch): positive ≥ 1 S/CO
HCV	Anti-HCV Ab		5/2286 (0.2)	2267/2286 (99.2)	14/2286 (0.6)*	0	Liaison: positive ≥ 1 S/CO, equivocal [0,21-1[
	if positive or equivocal	HCV RNA detection	4/5 positives (80.0)	1/5 positives (20.0)†	0/12 equivocal (0.0)	2	Puma: positive ≥ 80 IU/mL
HIV	Combined P24 Ag and anti-HIV Ab		13/2152 (0.6)	2137/2152 (99.3)	2/2152 (0.09)	134 opt-out	Liaison: positive ≥ 1 S/CO, equivocal [0.7-1[
	Geenius confirmation on the 14 with positive combined P24 Ag/Ab		11/12 positives (92.3)	1/13 positives (7.7)	-	0	Automated reading
Abbreviations: Ab: antibody, Ag: antigen, HBsAg: hepatitis B surface antigen, HCV: hepatitis C virus, HIV: human immunodeficiency virus, tot Ig Delta: HDV antibodies; S/CO: signal to cut-off ratio; ‡ 7/46 positive were later tested on whole blood samples and confirmed positive; † Known patient, followed and treated; * 4 participants with equivocal anti-HCV Ab were later tested on whole blood samp…

## Sheet: Supplementary Table 3
Additional table 3: Hepatitis B infection profile according to serological markers in the MaHeVi study
Participant possible HBV infection status	HBs Ag	anti-HBc Ab	anti-HBs Ab	N (%)
Current HBV infection (acute or chronic)	+	+	+ / - / ND	46 (2.0)
Resolved infection	-	+	+ / - / ND	646 (28.3)
Effective vaccination	-	-	+	538 (23.5)
Susceptible	-	-	-	985 (43.1)
No infection but precise status unknown	-	-	ND	21 (0.9)
Unknown status	-	equi / ND	+ / - / ND	50 (2.2)
Abbreviations: HBc-Ab: hepatitis B core antibodies, HBs Ab: hepatitis surface antibodies HBsAg: hepatitis B surface antigen, HBV: hepatitis B virus, equi: equivocal, ND: not done (not enough sample)

## Sheet: Supplementary Table 4
Additional table 5: Sub-group analyses for HBV-exposure determinants for men and women separately
Known or suspected risk factors		HBV-susceptible	HBV-exposed	Bivariable models	Multivariable model
(N analyzed in bivariable analyses)		N (%) or median [IQR]		OR [95%CI], p-value	aOR [95%CI], p-value
For HBV exposure in men (n=728)		(n=405)	(n=323)		(n=701)
Age (n=711)	(10-year increase)	40 [30-51]	47 [36-57]	1.33 [1.20-1.48], p<0.0001	1.28 [1.15-1.44], p<0.0001
Mother tongue	Other	75 (18.5)	74 (22.9)	4.23 [1.75-10.23], p=0.001	6.46 [2.60-18.58], p=0.0002
(n=728)	Maroon*	300 (74.1)	242 (74.9)	3.46 [1.49-8.01], p=0.004	4.47 [1.90-12.32], p=0.001
	Amerindian† (RG)	30 (7.4)	7(2.2)	(global p=0.006)	(global p=0.006)
Education level	Middle/High/University	209 (52.6)	118 (36.9)	0.53 [0.39-0.71], p<0.0001	0.59 [0.42-0.83], p=0.002
(n=717)	No education/Primary (RG)	188 (47.4)	202 (63.1)	-	-
Alcohol	Yes	140 (37.6)	84 (28.8)	0.67 [0.48-0.93], p=0.017	-
(n=664)	No (RG)	232 (62.4)	208 (71.2)	-	-
In a polygamous relationship	Yes	48 (17.1)	51 (22.9)	1.44 [0.93-2.24], p=0.105	too many missing data
(n=504)	No (RG)	233 (82.9)	172 (77.1)	-	-
Transactional sex (last intercourse)	Yes	32 (8.9)	38 (13.4)	1.58 [0.96-2.61], p=0.071	-
(n=644)	No (RG)	328 (91.1)	246 (86.6)	-	-
Age at first intercourse < 14 YO	Yes	86 (24.2)	53 (19.3)	0.75 [0.51-1.11], p=0.149	-
(n=630)	No (RG)	270 (75.8)	221 (80.7)	-	-
For HBV exposure in women (n=946)		(n=577)	(n=369)		(n=904)
Age (n=912)	(10-year increase)	40 [31-50]	46 [36-57]	1.31 [1.19-1.44], p<0.001	1.31 [1.19-1.44], p<0.001
Education level	Middle/High/University	206 (36.1)	99 (27.2)	0.66 [0.50-0.88], p=0.005	-
(n=934)	No education/Primary (RG)	364 (63.9)	265 (72.8)	-	-
Piercing	At least 1 done in unregulated setting	440 (76.5)	250 (68.5)	0.67 [0.50-0.89], p=0.007	not relevant
(n=940)	None or done in regulated setting (RG)	135 (23.5)	115 (31.5)	-	-
At risk dialysis (before 1990)	Yes	1 (0.2)	4 (1.1)	6.33 [0.71-56.88], p=0.099	-
(n=922)	No (RG)	562 (99.8)	355 (98.9)	-	-
Sharing tootbrush	Yes (often or sometimes)	40 (7.0)	14 (3.8)	0.53 [0.29-1.00], p=0.048	not relevant
(n=940)	No (RG)	535 (93.0)	351 (96.2)		-
Mother tongue‡	Other	78 (13.8)	50 (13.6)	1.32 [0.59-2.95], p=0.493	-
(n=942)	Maroon*	472 (82.2)	307 (83.4)	1.36 [0.65-2.83], p=0.411	-
	Amerindian† (RG)	23 (4.0)	11 (3.0)	(global p=0.711)	-
CI: confidence interval, HBV: hepatitis B virus, IQR: inter quartile range, OR: odds ratio, LI: last intercourse, RG: reference group; *Ndjukatongo, Aluku, Pamaka, Saramaka; †Wayana, Teko, Trio, Apalai; All selected known or potential risk factors with a p-value < 0.15 are presented in this table; Variables with more than 20% missing data were excluded for the multivariable models (polygamous rel…

## Sheet: Supplementary Table 5
Additional table 5: Sub-group analyses for HBV-exposure determinants for language communities separately (Amerindian, Maroon, Others)
Known or suspected risk factors		HBV-susceptible	HBV-exposed	Bivariable models	Multivariable model
(N analyzed in bivariable analyses)		N (%) or median [IQR]		OR [95%CI], p-value	aOR [95%CI], p-value
For HBV exposure in Maroon* participants (n=1324)		(n=775)	(n=549)		(n=1249)
Age (n=1279)	(10-year increase)	40.5 [31.0-50.5]	46 [36-57]	1.31 [1.21-1.41], p<0.0001	1.26 [1.16-1.37], p<0.0001
Sex	Male	300 (38.9)	242 (44.1)	1.24 [0.99-1.55], p=0.058	1.36 [1.07-1.72], p=0.012
(n=1321)	Female (RG)	472 (61.1)	307 (55.9)	-	-
Education level	Middle/High/University	278 (36.5)	140 (25.8)	0.61 [0.48-0.77], p<0.0001	0.75 [0.57-0.98], p=0.039
(n=1306)	No education/Primary (RG)	485 (63.5)	402 (74.2)	-	-
Drug use (last month)	Yes	51 (6.7)	52 (9.6)	1.48 [0.99-2.22], p=0.055	-
(n=1311)	No (RG)	716 (93.3)	492 (90.4)	-	-
In a polygamous relationship	Yes	105 (21.2)	89 (26.0)	1.31 [0.95-1.81], p=0.105	too many missing data
(n=837)	No (RG)	390 (78.8)	253 (74.0)	-	-
Piercing	At least 1 done in unregulated setting	513 (66.5)	327 (60.1)	0.76 [0.61-0.96], p=0.0185	not relevant
(n=1316)	None or done in regulated setting (RG)	259 (33.5)	217 (39.9)	-	-
Bugrus (subcutaneous penile impants)	Yes	79 (13.2)	68 (19.5)	1.60 [1.12-2.28], p=0.010	too many missing data
(n=946)	No (RG)	519 (86.8)	280 (80.5)	-	-
Age at first intercourse < 15 YO	Yes	209 (32.4)	118 (26.8)	0.77 [0.59-1.00], p=0.051	-
(n=1086)	No (RG)	437 (67.6)	322 (73.2)	-	-
For HBV exposure in Amerindian† participants (n=71)		(n=53)	(n=18)		(n=68)
Age (n=68)	(10-year increase)	41 [26-50]	51 [36-61]	1.42 [1.01-2.07], p=0.050	1.47 [1.03-2.20], p=0.041
Sex	Male	30 (56.6)	7 (38.9)	0.49 [0.16-1.45], p=0.198	0.36 [0.10-1.16], p=0.097
(n=71)	Female (RG)	23 (43.4)	11 (61.1)	-	-
Education level	Middle/High/University	20 (37.7)	5 (27.8)	0.64 [0.20-2.05], p=0.447	-
(n=71)	No education/Primary (RG)	33 (62.3)	13 (72.2)	-	-
Transactional sex (last intercourse)	Yes	2 (5.3)	5 (38.5)	11.25 [1.84-68.74], p=0.009	too many missing data
(n=51)	No (RG)	36 (94.7)	8 (61.5)	-	-
For HBV exposure in other participants (n=278)		(n=154)	(n=124)		(n=272)
Age (n=276)	(10-year increase)	39 [31-48]	46 [34-53]	1.42 [1.16-1.77], p=0.001	1.34 [1.08-1.68], p=0.010
Sex	Male	75 (48.7)	74 (59.7)	1.56 [0.97-2.52], p=0.069	1.48 [0.90-2.45], p=0.124
(n=278)	Female (RG)	79 (51.3)	50 (40.3)	-	-
Education level	Middle/High/University	116 (76.8)	71 (57.7)	0.41 [0.25-0.69], p=0.008	0.50 [0.29-0.86], p=0.013
(n=274)	No education/Primary (RG)	35 (23.2)	52 (42.3)	-	-
Drug use (last month)	Yes	27 (17.9)	12 (9.9)	0.51 [0.24-1.05], p=0.066	not relevant
(n=272)	No (RG)	124 (82.1)	109 (90.1)	-	-
Dental care outside health centre	Yes	13 (8.5)	19 (15.7)	2.01 [0.95-4.25], p=0.069	-
(n=274)	No (RG)	140 (91.5)	102 (84.3)	-	-
Boegroes	Yes	22 (16.9)	5 (5.1)	0.26 [0.10-0.72], p=0.009	not relevant
(n=229)	No (RG)	108 (83.1)	94 (94.9)	-	-
Tattoo	At least 1 done in unregulated setting	28 (18.3)	12 (9.8)	0.48 [0.23-1.00], p=0.048	not relevant
(n=276)	None or done in regulated setting (RG)	125 (81.7)	111 (90.2)	-	-
Piercing	At least 1 done in unregulated setting	58 (37.9)	28 (23.1)	0.49 [0.29-0.84], p=0.010	not relevant
(n=274)	None or done in regulated setting (RG)	95 (62.1)	93 (76.9)	-	-
Sharing toothbrush	Yes (often or sometimes)	23 (15.1)	8 (6.6)	0.39 [0.17-0.91], p=0.030	not relevant
(n=274)	No (RG)	129 (84.9)	114 (93.4)	-	-
CI: confidence interval, HBV: hepatitis B virus, IQR: inter quartile range, OR: odds ratio, LI: last intercourse, RG: reference group; *Participants declaring their mother tongue as either Ndjukatongo, Aluku, Pamaka or Saramaka; †Participants declaring their mother tongue as either Wayana, Teko, Trio, Apalai; All selected known or potential risk factors with a p-value < 0.15 are presented in this…

## Sheet: Supplementary Table 6
Additional table 6: Knowledge, attitudes, practices, and beliefs study results on HBV and HCV in the MaHeVi study
		Study population
		N (%)
Have you ever heard about hepatitis B?	No	1420 (62.4)
	Yes	758 (33.3)
	Don't know	99 (4.4)
If yes: Do you think transmission of hepatitis B is possible
during sex with condom?	No	69 (9.11)
	Yes	405 (53.5)
	Don't know	283 (37.4)
by sharing a syringe while taking drugs?	No	78 (10.3)
	Yes	415 (54.8)
	Don't know	264 (34.9)
by a mosquito bite?	No	226 (30.3)
	Yes	235 (31.5)
	Don't know	286 (38.3)
from mother to child during pregnancy?	No	76 (10.2)
	Yes	389 (51.9)
	Don't know	284 (37.9)
Do you think there is a vaccine against hepatitis B?	No	188 (8.9)
	Yes	468 (22.2)
	Don't know	1449 (68.9)
Do you think there is a treatment against hepatitis B?	No	187 (8.9)
	Yes	504 (24.0)
	Don't know	1408 (67.1)
Have you ever been tested for hepatitis B in your life?	No	1286 (60.6)
	Yes, once	172 (8.1)
	Yes, several times	74 (3.5)
	Don't know	589 (27.8)
Are you vaccinated against hepatitis B?	No	1028 (48.6)
	Yes	255 (12.1)
	Don't know	833 (39.4)
Have you ever heard about hepatitis C?	No	1645 (73.0)
	Yes	482 (21.4)
	Don't know	127 (5.6)
If yes: Do you think transmission of hepatitis C is possible
during sex with condom?	No	42 (8.7)
	Yes	263 (54.7)
	Don't know	176 (36.6)
by sharing a syringe while taking drugs?	No	35 (7.3)
	Yes	291 (60.5)
	Don't know	155 (32.2)
by a mosquito bite?	No	131 (27.2)
	Yes	182 (37.8)
	Don't know	169 (35.1)
from mother to child during pregnancy?	No	47 (9.8)
	Yes	264 (54.8)
	Don't know	171 (35.5)
Do you think there is a vaccine against hepatitis C?	No	233 (11.1)
	Yes	344 (16.4)
	Don't know	1519 (72.5)
Do you think there is a treatment against hepatitis C?	No	190 (9.1)
	Yes	458 (22.0)
	Don't know	1439 (69.0
Have you ever been tested for hepatitis C in your life?	No	1324 (62.4)
	Yes, once	122 (5.8)
	Yes, several times	54 (2.5)
	Don't know	622 (29.3)
Do you personally know anyone infected with HBV or HCV?	No	1488 (89.5)
	Yes	154 (9.3)
	Maybe	21 (1.3)
Among these different risks and illnesses, can you tell how much you fear them for yourself?
Traffic accidents	Not at all	420 (18.4)
	Not much	299 (13.1)
	Quite	209 (1314)
	A lot	1314 (57.6)
HIV/AIDS	Not at all	278 (12.2)
	Not much	212 (9.3)
	Quite	246 (10.8)
	A lot	1504 (65.9)
Cancer	Not at all	244 (10.7)
	Not much	194 (8.5)
	Quite	225 (9.9)
	A lot	1567 (68.7)
Hepatitis	Not at all	293 (13.1)
	Not much	205 (9.2)
	Quite	278 (12.4)
	A lot	977 (43.7)
Infertility	Not at all	1177 (51.6)
	Not much	252 (11.1)
	Quite	156 (6.8)
	A lot	640 (28.1)
Abbreviations: HBV: hepatitis B virus; HCV: hepatitis C virus, HIV: human immunodeficiency virus; AIDS: acquired immunodeficiency syndrome; Answers on the modes of transmission of viral hepatitis were only considered if the participant declared having already heard of this viral hepatitis.
